# Supplementary material for: Comprehensive antibody and cytokine profiling in hospitalized COVID-19 patients in relation to clinical outcomes in a large Belgian cohort
Source: Sci Rep. 2023 Nov 7;13:19322. doi: 10.1038/s41598-023-46421-4 (PMC10630327; doi:10.1038/s41598-023-46421-4)
Supplement: Supplementary file 1 — Supplementary Information. [file 41598_2023_46421_MOESM1_ESM.zip]

Archive with 19 entries (19 files):
- Adjusted GEE model for 30-day mortality with AB.pdf
- Adjusted GEE model for 30-day mortality with CYT.pdf
- Adjusted GEE model for 90-day mortality with AB.pdf
- Adjusted GEE model for 90-day mortality with CYT.pdf
- Adjusted GEE model for hospital mortality with AB.pdf
- Adjusted GEE model for hospital mortality with CYT.pdf
- Adjusted GEE model for ICU admission with AB.pdf
- Adjusted GEE model for ICU mortality with AB.pdf
- Adjusted GEE model for Ln(CRP) with AB.pdf
- Adjusted GEE model for Ln(CRP) with CYT.pdf
- Adjusted GEE model for Ln(D-dimers) with AB.pdf
- Adjusted GEE model for Ln(D-dimers) with CYT.pdf
- Adjusted GEE model for Ln(Ferritin) with AB.pdf
- Adjusted GEE model for Ln(ferritin) with CYT.pdf
- Adjusted GEE model for Ln(PF-ratio) with AB.pdf
- Adjusted GEE model for Ln(PF-ratio) with CYT.pdf
- Adjusted GEE model for Ln(White Blood Cells) with AB.pdf
- Adjusted GEE model for Ln(White Blood Cells) with CYT.pdf
- supplementary read me instruction file.docx
